# Supplementary material for: Effects of the COVID-19 pandemic in higher education: A data driven analysis for the knowledge acquisition process
Source: PLoS One. 2022 Sep 7;17(9):e0274039. doi: 10.1371/journal.pone.0274039 (PMC9451099; doi:10.1371/journal.pone.0274039)
Supplement: S1 File — (XLSX) [file pone.0274039.s001.xlsx]

## Sheet: DATA
ID	SECTION	GENDER	CONTEXT	GROUP	M	T	P	KF (ANN)	KF (MLR)	KF
4	G23	M	FACE-TO-FACE	HA	1.00251	0.9	0.5	8.59507	9.65548	9.4
6	G23	M	FACE-TO-FACE	HA	1.00251	1	0	7.40807	9.62239	9.4
20	G23	M	FACE-TO-FACE	HA	1.00251	1	0.5	9.01307	10.3554	9.3
23	G23	F	FACE-TO-FACE	HA	0.75188	1	1	9.81105	10.519	8.8
14	G29	M	FACE-TO-FACE	HA	0.877193	0.833333	1	9.51789	9.62523	8.8
15	G23	M	FACE-TO-FACE	HA	0.75188	1	1	9.81105	10.519	8.65
17	G23	M	FACE-TO-FACE	HA	0.75188	0.833333	0.5	7.50939	8.59616	8.5
11	G29	M	FACE-TO-FACE	HA	0.877193	0.733333	1	9.09989	8.92534	8.5
16	G23	F	FACE-TO-FACE	HA	0.125313	0.733333	1	6.67884	7.21715	8.4
16	G21	M	FACE-TO-FACE	HA	0.75188	0.833333	1	9.11439	9.32914	8.4
22	G23	M	FACE-TO-FACE	HA	0.626566	1	0.5	7.80254	9.51267	8.2
13	G21	M	FACE-TO-FACE	HA	0.0250627	1	0.5	5.8657	8.14612	8.15
24	G23	F	FACE-TO-FACE	HA	0.626566	0.9	0.5	7.38454	8.81278	8
7	G21	M	FACE-TO-FACE	AA	0.37594	0.9	1	7.37638	7.06326	7.95
12	G21	M	FACE-TO-FACE	AA	0.651629	0.666667	0.5	5.96065	5.33547	7.95
30	G23	F	FACE-TO-FACE	AA	0.37594	0.9	0.5	6.03638	6.33028	7.9
26	G23	M	FACE-TO-FACE	AA	0.75188	0.5	1	6.95075	5.1064	7.8
12	G29	M	FACE-TO-FACE	AA	1.00251	0.333333	1	7.061	4.48598	7.8
24	G21	F	FACE-TO-FACE	AA	0.75188	0.833333	0.5	6.92409	6.68306	7.7
11	G24	M	FACE-TO-FACE	AA	0.877193	1	1	9.30421	8.90194	7.7
29	G23	F	FACE-TO-FACE	AA	0.501253	0.9	0.5	6.41983	6.60359	7.6
22	G21	M	FACE-TO-FACE	AA	0.651629	0.666667	0.5	5.96065	5.33547	7.25
18	G23	M	FACE-TO-FACE	AA	0.75188	1	0	6.24075	7.13989	7.2
27	G23	M	FACE-TO-FACE	AA	0.75188	0.9	0.5	7.18675	7.17298	7.2
14	G21	F	FACE-TO-FACE	AA	0.37594	0.833333	1	7.11371	6.57334	7.2
19	G23	M	FACE-TO-FACE	AA	0.501253	0.833333	1	7.49717	6.84664	7.1
11	G23	F	FACE-TO-FACE	AA	0.37594	1	1	7.77038	7.76315	7
4	G24	M	FACE-TO-FACE	AA	0.75188	1	0	6.24075	7.13989	7
21	G23	F	FACE-TO-FACE	AA	0.501253	0.733333	0.5	5.76317	5.41377	6.8
7	G29	M	FACE-TO-FACE	AA	0.275689	0.9	0	4.38961	5.36954	6.8
8	G21	M	FACE-TO-FACE	AA	0.275689	0.666667	1	6.15028	5.22575	6.75
17	G21	M	FACE-TO-FACE	AA	1.00251	0.833333	1	9.031	7.98543	6.75
19	G21	M	FACE-TO-FACE	AA	0.776942	0.833333	1	8.34078	7.48437	6.75
5	G21	F	FACE-TO-FACE	AA	0.37594	0.733333	1	6.71971	5.87344	6.7
10	G21	F	FACE-TO-FACE	AA	0.37594	0.833333	1	7.11371	6.57334	6.7
9	G23	M	FACE-TO-FACE	AA	0.175439	0.733333	0.5	4.76618	4.68495	6.6
13	G23	F	FACE-TO-FACE	AA	0.37594	1	0.5	6.43038	7.03017	6.6
14	G24	F	FACE-TO-FACE	AA	0.37594	1	0	5.09038	6.29719	6.6
11	G21	M	FACE-TO-FACE	AA	0.37594	1	1	7.77038	7.76315	6.55
5	G23	M	FACE-TO-FACE	AA	0.75188	0.9	0.5	7.18675	7.17298	6.5
33	G23	M	FACE-TO-FACE	AA	0.175439	0.666667	1	5.84351	4.99799	6.5
1	G21	M	FACE-TO-FACE	AA	0.626566	1	1	8.53729	8.33255	6.5
3	G21	F	FACE-TO-FACE	AA	0.626566	0.733333	1	7.48663	6.44284	6.5
32	G23	M	FACE-TO-FACE	AA	0.526316	0.833333	0.5	6.23386	6.18199	6.4
4	G21	F	FACE-TO-FACE	AA	0.175439	0.733333	1	6.10618	5.41793	6.4
20	G21	M	FACE-TO-FACE	AA	0.275689	1	1	7.46361	7.53539	6.2
34	G23	F	FACE-TO-FACE	AA	0.175439	0.733333	0	3.42618	3.95197	6.1
8	G29	M	FACE-TO-FACE	LA	0.275689	0.4	1	3.71679	*	6
13	G29	F	FACE-TO-FACE	LA	0.651629	0.566667	1	5.11013	4.31011	6
18	G21	M	FACE-TO-FACE	LA	0.626566	0.9	1	6.16424	6.5742	6
8	G24	F	FACE-TO-FACE	LA	0.37594	1	1	5.93835	6.7047	6
9	G24	M	FACE-TO-FACE	LA	0.75188	0.9	1	6.44369	6.84751	6
7	G23	M	FACE-TO-FACE	LA	0.75188	1	0.5	5.89169	6.81442	5.9
14	G23	F	FACE-TO-FACE	LA	0.37594	0.9	1	5.60535	6.00481	5.9
1	G29	F	FACE-TO-FACE	LA	0.626566	0.9	0	4.39424	5.10824	5.9
12	G24	M	FACE-TO-FACE	LA	0.501253	0.9	1	5.88479	6.27812	5.9
1	G23	F	FACE-TO-FACE	LA	0.877193	1	0	5.28614	6.37753	5.8
10	G23	F	FACE-TO-FACE	LA	0.150376	1	0.5	4.55034	5.44788	5.8
12	G23	F	FACE-TO-FACE	LA	0.37594	0.9	1	5.60535	6.00481	5.8
31	G23	M	FACE-TO-FACE	LA	0.877193	0.9	0	4.95314	5.67764	5.8
7	G24	F	FACE-TO-FACE	LA	0.626566	1	1	6.49724	7.2741	5.8
2	G21	M	FACE-TO-FACE	LA	0.626566	1	1	6.49724	7.2741	5.75
5	G24	F	FACE-TO-FACE	LA	0.626566	1	0.5	5.61224	6.54111	5.7
23	G21	M	FACE-TO-FACE	LA	0.877193	0.9	0.5	5.83814	6.41062	5.6
3	G24	M	FACE-TO-FACE	LA	0.150376	1	0	3.66534	4.71489	5.6
6	G21	M	FACE-TO-FACE	LA	0.37594	0.9	1	5.60535	6.00481	5.55
21	G21	F	FACE-TO-FACE	LA	0.175439	0.9	1	5.15823	5.54929	5.55
15	G21	M	FACE-TO-FACE	LA	0.75188	0.666667	0.5	4.78169	4.50478	5.5
10	G24	M	FACE-TO-FACE	LA	0.626566	0.833333	1	5.94224	6.08428	5.5
28	G23	M	FACE-TO-FACE	LA	0.501253	0.9	0.5	4.99979	5.54514	5.3
9	G29	M	FACE-TO-FACE	LA	0.75188	0.4	1	4.77869	3.34805	5.3
8	G23	M	FACE-TO-FACE	LA	0.37594	1	0	4.16835	5.23874	5.1
1	G24	F	FACE-TO-FACE	LA	0.877193	0.9	0	4.95314	5.67764	5.1
9	G21	F	FACE-TO-FACE	LA	0.75188	0.9	1	6.44369	6.84751	4.9
2	G24	F	FACE-TO-FACE	LA	0.501253	0.666667	0	3.33779	3.2024	4.9
3	G29	M	FACE-TO-FACE	LA	0.626566	0.833333	0.5	5.05724	5.3513	4.8
25	G23	M	FACE-TO-FACE	LA	0.75188	1	1	6.77669	7.5474	4.7
15	G29	F	FACE-TO-FACE	LA	0.626566	0.9	0	4.39424	5.10824	4.5
6	G24	M	FACE-TO-FACE	LA	0.75188	1	0.5	5.89169	6.81442	4.5
10	G29	F	FACE-TO-FACE	LA	0.626566	0.5	1	4.83224	3.77464	4
13	G24	M	FACE-TO-FACE	LA	0.0250627	0.833333	0.5	3.71589	3.98475	4
1	G20	M	VIRTUAL	HA	0.75188	0.9	1	9.53776	9.07663	9.7
2	G20	F	VIRTUAL	HA	0.31203	1	0	5.29906	7.30843	9.58
1	G22	M	VIRTUAL	HA	0.56391	0.833333	1	8.62782	8.15397	9.48
1	G27	M	VIRTUAL	HA	0.75188	0.833333	1	9.25376	8.58671	9.45
2	G27	F	VIRTUAL	HA	0.62782	1	1	9.55064	9.50321	9.4
3	G27	F	VIRTUAL	HA	0.75188	1	1	9.96376	9.77652	9.2
4	G27	M	VIRTUAL	HA	0.56391	1	1	9.33782	9.34378	9.05
3	G20	M	VIRTUAL	HA	0.43985	1	0.5	7.3247	8.33749	8.83
5	G27	F	VIRTUAL	HA	0.161654	0.833333	1	7.28831	7.24294	8.8
6	G27	M	VIRTUAL	HA	0.56391	1	1	9.33782	9.34378	8.75
7	G27	M	VIRTUAL	HA	0.43985	0.833333	1	8.2147	7.88066	8.7
8	G27	F	VIRTUAL	HA	0.75188	1	1	9.96376	9.77652	8.7
9	G27	M	VIRTUAL	HA	0.31203	0.733333	1	7.36306	6.88468	8.7
10	G27	F	VIRTUAL	HA	0.56391	0.733333	1	8.20182	7.45408	8.5
4	G20	M	VIRTUAL	HA	0.56391	0.733333	0	5.00182	5.98811	8.3
1	G25	M	VIRTUAL	HA	0.877193	1	0	7.18105	8.60665	8.15
5	G20	F	VIRTUAL	HA	0.75188	1	1	9.96376	9.77652	8.1
2	G22	F	VIRTUAL	HA	0.877193	0.733333	1	9.24505	8.1829	8.05
11	G27	M	VIRTUAL	HA	0.43985	0.833333	1	8.2147	7.88066	8
6	G20	M	VIRTUAL	AA	0.585	1	0.82	7.9277	7.23513	7.98
12	G27	M	VIRTUAL	AA	0.585	1	1	8.4101	7.49901	7.75
13	G27	F	VIRTUAL	AA	0.75	1	0.82	8.4326	7.59955	7.75
7	G20	F	VIRTUAL	AA	0.585	1	1	8.4101	7.49901	7.6
8	G20	F	VIRTUAL	AA	0.415	0.833333	1	7.23323	5.922	7.57
9	G20	F	VIRTUAL	AA	0.585	1	1	8.4101	7.49901	7.55
10	G20	M	VIRTUAL	AA	0.75	1	0.16	6.6638	6.63201	7.48
3	G22	M	VIRTUAL	AA	0.877193	1	1	9.30421	8.15951	7.43
4	G22	M	VIRTUAL	AA	0.877193	1	1	9.30421	8.15951	7.38
14	G27	M	VIRTUAL	AA	1	1	0.5	8.34	7.69983	7.35
11	G20	M	VIRTUAL	AA	0.835	1	1	9.1751	8.0684	7.33
15	G27	M	VIRTUAL	AA	0.05	0.9	1	6.379	5.56922	7.25
16	G27	M	VIRTUAL	AA	0.385	0.733333	1	6.74743	5.15378	7.25
12	G20	F	VIRTUAL	AA	0.585	1	1	8.4101	7.49901	7.2
13	G20	F	VIRTUAL	AA	0.585	0.833333	0.5	6.41343	5.57621	7.15
17	G27	F	VIRTUAL	AA	1	0.833333	0.82	8.54093	6.97913	7.15
14	G20	M	VIRTUAL	AA	0.585	0.333333	0.5	4.44343	*	7.1
18	G27	M	VIRTUAL	AA	1	0.566667	0	5.29267	3.95732	7.1
2	G25	F	VIRTUAL	AA	0.0827068	0.666667	0.32	3.73735	*	6.9
15	G20	M	VIRTUAL	AA	0.75	0.9	0	5.841	5.69757	6.88
5	G22	F	VIRTUAL	AA	0.58396	0.9	1	8.01292	6.77634	6.8
16	G20	M	VIRTUAL	AA	0.585	1	1	8.4101	7.49901	6.7
19	G27	F	VIRTUAL	AA	0.56391	1	0.5	7.00556	6.6977	6.7
20	G27	F	VIRTUAL	AA	0.31203	0.9	0	4.50081	4.69543	6.7
17	G20	M	VIRTUAL	AA	1	1	1	9.68	8.43282	6.67
18	G20	M	VIRTUAL	AA	0.585	0.9	1	8.0161	6.79912	6.65
19	G20	M	VIRTUAL	AA	0.585	0.733333	1	7.35943	5.6093	6.63
20	G20	F	VIRTUAL	AA	1	1	1	9.68	8.43282	6.6
21	G27	M	VIRTUAL	AA	0.43985	1	0.66	7.05474	6.65894	6.6
6	G22	M	VIRTUAL	AA	0.626566	1	0.5	7.19729	6.85713	6.6
22	G27	F	VIRTUAL	AA	0.289474	0.833333	0.5	5.50912	4.89294	6.45
21	G20	M	VIRTUAL	AA	0.585	1	0	5.7301	6.03305	6.44
7	G22	M	VIRTUAL	AA	0.694236	1	0.5	7.40436	6.99378	6.38
22	G20	M	VIRTUAL	AA	0.75	0.9	0.66	7.6098	6.6651	6.36
8	G22	F	VIRTUAL	AA	0.651629	1	0	5.93398	6.1697	6.28
9	G22	M	VIRTUAL	AA	0.776942	0.666667	0	5.00411	4.15614	6.25
4	G25	M	VIRTUAL	AA	0.107769	0.733333	0.82	5.41671	4.25219	6.2
23	G20	M	VIRTUAL	AA	0.585	1	0	5.7301	6.03305	6.13
23	G27	M	VIRTUAL	AA	0.43985	1	0.16	5.71474	5.92596	6.1
5	G25	F	VIRTUAL	AA	0.58396	1	0	5.72692	6.01027	6.1
24	G27	M	VIRTUAL	AA	0.43985	0.833333	1	7.30927	5.96756	6.05
24	G20	F	VIRTUAL	AA	0.585	1	0.82	7.9277	7.23513	6.02
6	G25	M	VIRTUAL	LA	0.37594	0.733333	0	3.51483	*	6
7	G25	M	VIRTUAL	LA	0.501253	1	0	4.76777	4.76961	5.95
10	G22	M	VIRTUAL	LA	0.401003	0.666667	0.66	4.20402	3.19975	5.93
25	G27	M	VIRTUAL	LA	0.31203	0.833333	0.5	4.40459	3.88004	5.9
25	G20	M	VIRTUAL	LA	0.43985	1	0.5	5.29707	5.36594	5.85
26	G27	M	VIRTUAL	LA	0.75188	1	0.16	5.53445	5.57356	5.85
26	G20	M	VIRTUAL	LA	0.56391	1	0.5	5.57124	5.63925	5.75
27	G27	F	VIRTUAL	LA	0.43985	0.833333	0	4.02207	3.44314	5.75
27	G20	M	VIRTUAL	LA	0.31203	1	0.82	5.44019	5.53896	5.6
8	G25	M	VIRTUAL	LA	1.00251	1	1	7.20554	7.37436	5.6
28	G20	M	VIRTUAL	LA	0.43985	0.566667	1	4.37607	3.08939	5.4
12	G22	M	VIRTUAL	LA	0.175439	0.666667	0	2.82772	*	5.4
29	G20	M	VIRTUAL	LA	0.62782	0.9	1	6.01148	5.83177	5.38
30	G20	F	VIRTUAL	LA	0.12406	0.9	1	4.89817	4.6702	5.34
31	G20	M	VIRTUAL	LA	0.161654	0.733333	0.66	3.91906	3.07306	5.24
28	G27	M	VIRTUAL	LA	0.56391	0.833333	0	4.29624	3.71645	5.2
15	G22	M	VIRTUAL	LA	0.669173	0.9	0	4.77287	4.45691	5.2
32	G20	F	VIRTUAL	LA	0.161654	1	0	4.01726	3.99524	5.12
16	G22	M	VIRTUAL	LA	0.669173	1	0.32	5.56447	5.62591	5.05
9	G25	M	VIRTUAL	LA	0.877193	0.833333	0.5	5.6536	5.17826	5.05
10	G25	F	VIRTUAL	LA	0.150376	0.9	1	4.95633	4.73853	4.95
33	G20	M	VIRTUAL	LA	0.43985	0.833333	0	4.02207	3.44314	4.65
34	G20	M	VIRTUAL	LA	0.31203	0.733333	0.5	4.03859	3.18015	4.65
35	G20	M	VIRTUAL	LA	0.75188	1	1	6.65165	6.80497	4.53
36	G20	F	VIRTUAL	LA	0	0.4	0.82	2.5546	*	4.47
37	G20	F	VIRTUAL	LA	0.075188	0.9	0.66	4.33797	4.08067	4.45
38	G20	M	VIRTUAL	LA	0.43985	1	1	5.96207	6.09892	4.43
39	G20	M	VIRTUAL	LA	0.43985	1	0	4.63207	4.63296	4.35
17	G22	M	VIRTUAL	LA	0.20802	0.833333	0.82	4.60032	4.12139	4.28
11	G25	M	VIRTUAL	LA	0.794486	1	0.5	6.08081	6.16309	4.15
12	G25	F	VIRTUAL	LA	0.300752	1	0.82	5.41526	5.51619	4.1

## Sheet: README
Effects of the COVID-19 pandemic in higher education: a data driven analysis for the knowledge acquisition process
The table includes de following data:
ID	Label to identify the student
SECTION	Label of the section to which the student belonged during the semester
GENDER	Male (M), Female (F), Other (O)
CONTEXT	Classroom context: face-to-face (year 2019, before the start of the pandemic) and virtual (year 2020, during confinement)
GROUP	Classification according to the actual score obtained: HA (high-achievement), AA (average-achivement), LA (low-achievement)
M	Numerical value obtained from the surveys answered by this student for the term Motivation of the KA model
T	Numerical value obtained from the surveys answered by this student for the term Teachers of the KA model
P	Numerical value obtained from the surveys answered by this student for the term Interaction with Peers of the KA model
KF (ANN)	Final grade calculated using ANN
KF (MLR)	Final grade calculated with MLR
KF	Actual final score this student obtained
The symbol (*) in the KF (MLR) column means that the agent is not included in MLR to improve the goodness of fit of the model
